# Supplementary material for: Associations between physical activity and health-related quality of life among university students in Zhuhai, China
Source: Sci Rep. 2025 Aug 25;15:31319. doi: 10.1038/s41598-025-15822-y (PMC12379276; doi:10.1038/s41598-025-15822-y)
Supplement: Supplementary file 1 — Supplementary Information. [file 41598_2025_15822_MOESM1_ESM.xlsx]

## Sheet: Sheet1
Number	1. Informed consent grant	2. gender	3. birth	4. height (cm)	5. weight（kg）：	6. specialty：	7. grade：	8. During the last 7 days, on how many days did you do vigorous physical activities like heavy lifting, digging, aerobics, or fast bicycling?	9. How much time did you usually spend doing vigorous physical activities on one of those days? (1) hours	9. How much time did you usually spend doing vigorous physical activities on one of those days? (2) mins	10. During the last 7 days, on how many days did you do moderate physical activities like carrying light loads, bicycling at a regular pace, or doubles tennis? Do not include walking.	11. How much time did you usually spend doing moderate physical activities on one of those days?(1) hours	11. How much time did you usually spend doing moderate physical activities on one of those days? (2) minutes	12. During the last 7 days, on how many days did you walk for at least 10 minutes at a time?	13. How much time did you usually spend walking on one of those days? (1)hours	13. How much time did you usually spend walking on one of those days? (2)mins	14. During the last 7 days, how much time did you spend sitting on a week day? (1) hours	14.During the last 7 days, how much time did you spend sitting on a week day?(2) mins	16. In general,would you say your health is:	17. The following questions are about activities you might do during a typical day.Does your health now limit you in these activities?If so,how much? a.Moderate activities,such as moving a table,pushing a vacuum cleaner,bowling,or playing golf	17. b.Climbing several flights of stairs 1[ 2[ 3[	18a. During the past 4 weeks,how much of the time have you had any of the following problems with your work or other regular daily activities as a result of your physical health? a.Accomplished less than you would like	18 b.Were limited in the kind of work or other activities	20. During the past 4 weeks,how much did pain interfere with your normal work(including both work outside the home and housework)?	19a During the past 4 weeks,how much of the time have you had any of the following problems with your work or other regular daily activities as a result of any emotional problems (such as feeling depressed or anxious) a.Accomplished less than you would like	21a These questions are about how you feel and how things have been with you during the past 4 weeks.For each question,please give the one answer that comes closest to the way you have been feeling.How much of the time during the past 4 weeks. a. a.Have you felt calm and peaceful?	21b b.Did you have a lot of energy?	21c Have you felt downhearted and depressed?	22. During the past 4 weeks.how much of the time has vour phvsical health or emotional problems interfered with your social activities (like visiting friends,relatives,etc.)?
2	1	1	1998-06-01	168	54	1	4	4	6	10	3	10	0	4	4	0	6	30	2	3	2	1	2	2	1	2	2	4	5
3	1	2	2005-11-01	165	40	2	1	1	-3	-3	1	-3	-3	1	-3	-3	10	10	2	3	2	2	2	2	2	2	2	4	6
4	1	1	2004-11-01	168	60	2	1	2	1	0	2	1	0	3	1	0	1	0	1	3	3	2	2	1	1	1	3	6	6
5	1	2	2005-09-01	165	62	2	1	1	-3	-3	2	2	40	8	2	0	8	0	2	3	2	2	2	2	1	2	2	5	6
6	1	2	2005-05-01	166	50	2	1	8	1	00	2	1	40	8	0	30	3	0	2	2	2	1	2	3	2	3	3	4	5
7	1	2	2005-02-01	160	140	2	1	2	2	0	2	2	0	8	1	0	10	0	3	3	3	2	2	3	2	3	5	5	3
8	1	2	2005-10-01	155	38	2	1	1	-3	-3	8	1	10	4	0	10	4	0	3	3	3	2	2	1	1	4	4	4	5
9	1	2	2004-12-01	155	65	2	1	1	-3	-3	1	-3	-3	2	0	10	10	00	3	3	2	2	2	3	2	4	4	3	5
10	1	1	2004-09-01	180	60	2	1	1	-3	-3	8	1	0	1	-3	-3	0	0	3	3	3	2	2	3	2	4	3	5	5
11	1	2	2004-07-01	172	57	2	1	2	00	30	2	1	00	5	00	45	10	00	3	3	2	2	2	3	1	2	3	5	6
12	1	2	2004-10-01	163	100	2	1	2	2	00	8	2	00	8	6	00	6	00	2	3	3	2	2	2	2	2	3	5	6
13	1	2	2005-06-01	160	57	2	1	5	2	10	8	1	20	8	1	10	8	40	4	3	3	2	2	1	1	4	4	4	4
14	1	2	2004-11-01	163	42.5	2	1	2	0	15	2	0	15	8	0	15	4	0	3	3	3	2	2	2	2	2	2	5	6
15	1	2	2004-08-01	159	45	2	1	2	1	10	2	1	10	8	1	20	4	10	4	3	3	2	2	2	2	1	2	5	6
16	1	2	2004-12-01	168	60	2	1	1	-3	-3	4	0	30	8	0	30	4	10	3	3	2	2	2	3	1	3	3	4	6
17	1	2	2004-09-01	158	46	2	1	1	-3	-3	2	1	40	3	0	20	2	59	3	3	3	2	2	1	1	2	3	5	6
18	1	2	2004-06-01	168	55	2	1	1	-3	-3	1	-3	-3	8	0	20	10	0	4	3	3	2	2	3	2	4	5	4	6
19	1	2	2005-03-01	166	57	2	1	1	-3	-3	2	0	30	8	0	30	6	0	3	3	3	2	2	2	1	3	3	5	6
20	1	2	2003-10-01	162	108	2	2	8	1	00	8	2	00	8	2	00	9	00	1	3	3	2	2	3	1	2	2	2	6
21	1	2	2023-12-01	162	51	2	2	2	1	0	2	1	0	5	1	0	3	0	4	3	2	2	1	3	2	4	3	4	5
22	1	1	2003-09-01	175	126	2	2	3	1	0	2	0	30	8	2	0	10	20	5	1	3	2	2	4	1	3	3	3	6
23	1	1	2002-07-01	178	62	2	3	3	3	0	3	2	0	7	3	0	4	0	3	2	3	2	2	4	3	3	3	5	6
24	1	2	2005-05-01	163	52	2	1	1	-3	-3	2	2	30	8	1	00	2	00	3	2	2	2	2	3	2	4	4	4	4
25	1	2	2004-01-01	166	75	2	1	3	0	30	6	1	30	4	2	0	3	0	1	3	2	2	1	3	1	2	2	4	6
26	1	2	2005-07-01	155	98	2	1	1	-3	-3	8	0	15	8	9	50	9	0	4	3	2	1	2	3	1	6	5	6	6
27	1	2	2002-12-01	172	63	1	3	1	-3	-3	1	-3	-3	8	2	1	8	1	4	2	2	2	1	2	2	2	4	6	5
28	1	2	2004-06-01	158	56	2	2	3	2	0	2	1	0	8	10	0	10	0	3	2	1	1	1	5	4	1	1	1	6
29	1	2	2003-07-01	155	45	1	2	1	-3	-3	1	-3	-3	8	0	30	9	0	4	3	2	1	1	3	1	3	3	4	6
30	1	1	2004-07-01	172	64	2	2	2	1	30	2	1	20	6	0	15	8	0	4	3	3	1	1	3	2	4	4	4	4
31	1	2	2004-05-01	170	60	2	2	2	0	10	3	0	10	8	1	00	8	00	1	3	3	2	2	1	1	3	2	5	6
32	1	1	2004-09-01	173	65	2	1	3	1	20	5	1	25	8	0	25	5	30	3	3	3	2	2	2	2	2	3	5	5
33	1	2	2005-12-01	161	55	2	2	1	-3	-3	2	11	22	2	11	11	11	11	1	1	1	1	1	1	5	3	3	5	3
34	1	2	2004-05-01	159	60	2	2	2	1	30	2	0	30	8	2	0	5	0	4	3	2	1	2	3	1	2	2	5	6
35	1	2	2005-10-01	160	50	2	1	2	1	0	7	0	30	8	6	0	12	0	3	2	3	2	2	5	2	3	4	4	4
36	1	1	2004-12-01	183	62	2	1	1	-3	-3	1	-3	-3	1	-3	-3	7	0	4	3	2	2	2	1	1	2	4	5	6
37	1	2	2004-06-01	160	90	2	2	1	-3	-3	2	1	00	5	7	00	23	00	3	2	3	1	1	2	2	2	4	3	5
38	1	2	2004-02-01	163.8	50	1	2	2	1	30	2	0	30	6	0	20	6	0	2	2	2	2	2	2	2	3	3	4	4
39	1	2	2002-12-01	163	55	2	3	1	-3	-3	1	-3	-3	4	0	20	8	0	4	3	3	2	2	1	1	4	3	4	5
40	1	1	2005-08-01	168	69	2	1	1	-3	-3	1	-3	-3	4	00	30	5	00	4	3	3	1	1	1	1	4	4	4	5
41	1	1	2003-10-01	168	58	2	1	1	-3	-3	1	-3	-3	1	-3	-3	0	0	2	3	3	2	2	3	3	3	3	3	3
42	1	2	2003-12-01	153	45	2	2	2	0	10	3	0	7	5	0	15	3	50	2	3	3	2	2	2	2	3	2	5	6
43	1	2	2005-03-01	175	70	2	1	1	-3	-3	1	-3	-3	8	1	0	5	0	1	1	1	1	1	5	3	3	3	4	4
44	1	1	2004-01-01	178	120	2	1	3	1	0	2	1	0	8	0	40	3	0	2	3	3	2	2	1	1	4	4	4	4
45	1	2	2004-02-01	155	90	2	1	2	0	15	6	0	6	8	0	15	5	30	3	2	2	2	2	2	1	2	2	6	6
46	1	1	2004-11-01	173	88	2	1	1	-3	-3	3	2	20	8	2	30	5	40	2	3	3	2	2	1	1	4	3	6	6
47	1	2	2004-08-01	152	42	2	1	1	-3	-3	8	1	10	6	1	10	6	30	4	3	3	1	1	3	2	4	4	3	4
48	1	2	2003-03-01	163.5	51	1	3	1	-3	-3	1	-3	-3	3	0	30	6	30	4	3	3	2	2	3	1	2	3	5	5
49	1	2	2005-02-01	170	65	2	1	1	-3	-3	6	0	30	8	1	0	5	0	3	3	2	2	2	3	2	4	4	4	4
50	1	2	2004-03-01	169	105	2	1	1	-3	-3	2	1	20	8	2	00	6	00	4	3	3	2	2	1	1	3	2	5	6
51	1	2	2004-07-01	170	53	2	2	4	1	0	8	0	30	8	1	0	4	0	3	3	2	1	2	2	2	2	2	2	2
52	1	2	2004-06-01	152.6	58	2	2	2	0	30	2	0	30	8	0	18	6	0	2	3	3	2	2	3	2	2	2	5	5
53	1	2	2004-02-01	168	49	2	1	1	-3	-3	2	1	00	2	2	00	6	00	4	3	2	2	2	3	2	5	4	2	6
54	1	2	2003-12-01	158	50	2	2	2	0	10	3	1	0	8	3	0	8	0	1	2	2	1	1	1	1	3	3	5	5
55	1	2	2003-12-01	170	50	2	2	3	0	30	3	0	30	8	1	0	3	0	3	3	3	2	1	1	1	4	2	6	6
56	1	2	2002-09-01	160	70.8	1	3	1	-3	-3	6	0	10	7	0	50	6	0	4	2	2	1	1	4	3	2	4	4	5
57	1	2	2003-08-01	167	50	1	3	3	1	0	3	1	30	8	0	30	8	0	2	3	3	1	2	2	2	2	2	6	6
58	1	2	2004-07-01	158	54	2	2	1	-3	-3	6	1	0	8	1	0	19	0	1	3	3	2	2	2	1	6	3	4	6
59	1	2	2004-01-01	162	60	2	2	3	0	30	2	2	30	3	0	20	10	0	4	3	3	1	2	3	3	2	2	5	6
60	1	2	2004-02-01	169.5	60	2	2	3	1	10	6	1	10	4	1	20	6	10	5	2	1	2	2	3	2	4	4	4	4
61	1	1	2004-02-01	173	67	2	1	3	2	0	3	1	0	3	0	40	2	0	4	2	2	1	2	3	2	5	5	3	5
62	1	2	2006-03-01	158	48	2	1	1	-3	-3	2	1	10	8	0	30	5	0	4	3	3	1	1	3	1	4	2	4	6
63	1	2	2005-05-01	164	56	1	1	1	-3	-3	1	-3	-3	8	2	0	9	30	3	3	3	2	2	2	1	3	3	3	2
64	1	2	2005-04-01	170	58	2	1	5	0	30	7	0	25	4	0	25	10	30	3	3	2	2	2	2	2	2	2	4	6
65	1	2	2003-02-01	165	51	2	3	1	-3	-3	1	-3	-3	7	0	30	13	0	4	3	2	1	1	3	2	4	4	4	5
66	1	2	2004-01-01	160	50	2	2	2	1	10	8	1	10	8	1	10	8	10	3	3	3	2	1	2	1	2	2	6	6
67	1	1	2005-02-01	180	55	2	1	4	0	30	4	0	30	4	0	30	1	0	3	3	3	2	2	2	1	2	4	5	6
68	1	2	2005-01-01	165	60	2	1	3	0	15	8	0	30	8	0	45	4	15	4	2	1	2	2	3	2	2	3	5	6
69	1	2	2004-10-01	163	50	2	2	3	2	30	3	1	30	2	5	45	6	30	1	2	2	2	2	2	2	1	1	1	1
70	1	2	2004-10-01	155	40	2	2	1	-3	-3	1	-3	-3	8	1	10	5	5	2	3	3	2	2	3	2	4	4	5	6
71	1	1	2003-05-01	173	82	2	2	1	-3	-3	2	1	20	7	1	00	8	00	4	3	2	2	2	1	1	2	4	5	5
72	1	2	2004-01-01	158	42	2	2	1	-3	-3	1	-3	-3	8	1	30	5	30	3	2	2	1	1	3	2	4	4	4	4
73	1	2	2023-04-01	155	90	2	2	1	-3	-3	2	1	0	6	1	0	1	0	3	2	2	2	2	4	3	4	4	4	4
74	1	1	2004-11-01	182	81.2	2	1	4	1	38	6	2	43	8	3	25	6	49	2	3	3	2	2	3	2	2	3	5	3
75	1	2	2023-12-01	152	53	2	1	2	0	13	3	0	30	1	-3	-3	0	0	4	3	3	1	2	4	2	2	4	5	6
76	1	2	2003-05-01	160	40	2	2	1	-3	-3	5	0	30	8	0	45	5	0	4	3	3	2	2	1	1	1	2	6	6
77	1	1	2005-09-01	174	60	2	1	1	-3	-3	4	1	0	5	0	30	3	0	1	3	3	2	2	3	1	2	2	4	4
78	1	2	2004-12-01	173	55	2	1	1	-3	-3	3	0	10	8	5	40	7	00	1	2	2	2	2	3	3	3	3	3	4
79	1	2	2004-01-01	159	56	2	2	4	0	25	8	0	30	8	1	0	4	0	3	2	3	1	2	2	2	4	2	4	5
80	1	1	2005-01-01	174	130	2	1	8	1	0	8	2	0	8	2	0	4	0	2	3	3	2	2	2	1	4	3	5	6
81	1	1	2005-01-01	170	50	2	1	3	0	30	3	0	30	8	0	30	2	0	3	3	3	2	2	1	1	3	4	4	6
82	1	1	2002-12-01	183	85	2	2	3	2	15	8	2	5	8	5	10	2	2	2	3	3	1	1	1	2	2	3	5	6
83	1	2	2003-02-01	165	140	2	3	1	-3	-3	1	-3	-3	8	2	30	8	30	4	3	3	1	1	3	4	3	4	4	3
84	1	2	2005-06-01	168.3	50	2	1	1	-3	-3	1	-3	-3	3	1	0	6	0	1	3	2	2	2	1	1	5	2	5	6
85	1	1	2023-12-01	177.3	62	2	1	8	5	3	4	1	6	3	1	1	1	2	3	2	2	1	1	2	3	5	4	3	4
86	1	1	2004-11-01	182	60	2	1	2	0	30	2	0	30	8	1	0	0	0	1	3	3	2	2	1	1	1	1	6	6
87	1	2	2003-10-01	160	47	2	2	2	1	0	2	0	30	8	0	40	9	30	3	2	1	1	1	4	5	5	5	3	3
88	1	2	2004-12-01	165	56	2	1	1	-3	-3	1	-3	-3	6	0	15	8	0	4	3	3	1	1	2	2	2	2	6	6
89	1	2	2005-03-01	155	45	2	1	2	2	0	4	1	0	4	10	0	6	0	3	3	3	2	2	3	2	3	2	5	6
90	1	2	2005-04-01	150	53	2	1	1	-3	-3	1	-3	-3	8	0	30	5	10	3	3	2	2	2	3	2	5	2	5	6
91	1	2	2004-04-01	160	65	2	1	2	0	30	8	1	0	7	0	30	6	0	4	3	3	2	2	3	2	5	1	6	6
92	1	2	2004-10-01	163	60	2	2	1	-3	-3	6	0	20	3	0	30	8	30	3	3	3	2	2	3	2	5	4	3	4
93	1	1	2004-09-01	186	73	2	1	4	1	0	3	2	0	6	1	0	2	0	3	3	3	1	2	2	2	4	3	3	5
94	1	2	2003-10-01	165	41	2	2	1	-3	-3	1	-3	-3	8	2	00	4	00	2	3	3	2	2	1	1	2	2	5	6
95	1	1	2004-05-01	167	110	2	1	6	0	20	2	2	0	8	0	15	7	0	3	3	3	2	2	2	2	2	3	5	6
96	1	1	2003-12-01	180	50	2	2	1	-3	-3	7	2	0	8	2	0	3	0	4	3	3	2	2	2	1	4	4	4	4
97	1	1	2004-11-01	174.3	52	2	1	2	1	30	8	0	30	8	0	20	10	10	3	3	3	2	2	2	1	2	2	5	6
98	1	1	2023-12-01	180	58	2	2	2	6	6	2	4	6	1	-3	-3	5	5	1	2	1	1	1	2	2	2	3	2	2
99	1	1	2004-11-01	165	55	2	1	2	0	30	7	0	3	4	0	10	2	0	4	3	3	2	2	2	1	2	2	5	6
100	1	2	2005-03-01	160	50	2	1	1	-3	-3	1	-3	-3	1	-3	-3	6	6	1	1	2	1	1	1	1	1	1	1	1
101	1	2	2004-12-01	165	90	1	2	2	1	0	2	1	0	8	2	0	4	0	4	3	2	2	2	3	1	4	5	5	5
102	1	2	2006-01-01	165.9	63	1	1	6	1	30	4	1	0	4	0	40	18	0	3	2	2	2	1	3	3	3	4	3	3
103	1	2	2002-10-01	165	53	2	3	1	-3	-3	1	-3	-3	1	-3	-3	8	0	1	3	3	2	2	2	1	4	1	5	6
104	1	2	2005-08-01	168	53	2	1	2	2	10	2	1	0	3	0	10	6	0	4	3	3	2	2	2	2	4	4	5	6
105	1	2	2003-02-01	162	45	2	2	1	-3	-3	1	-3	-3	4	1	0	6	0	1	3	3	2	2	2	1	2	2	6	5
106	1	1	2004-04-01	181	70	2	2	1	-3	-3	1	-3	-3	8	3	0	12	0	2	3	3	2	2	3	2	3	2	6	6
107	1	2	2004-10-01	166	90	2	1	1	-3	-3	2	1	45	8	5	10	6	20	2	3	3	2	1	2	2	2	3	5	5
108	1	1	2003-08-01	171	65	2	1	5	1	30	4	1	40	8	1	30	4	0	2	3	3	2	2	1	1	2	1	6	6
109	1	2	2005-05-01	168	51	2	1	2	1	40	1	-3	-3	8	2	0	8	0	1	3	3	2	2	1	1	3	4	5	6
110	1	2	2002-10-01	159	65	2	3	1	-3	-3	1	-3	-3	6	2	15	14	20	3	2	2	1	1	4	2	3	3	3	3
111	1	2	2004-12-01	161	43	2	1	1	-3	-3	5	3	30	4	5	10	8	30	2	3	3	2	1	3	2	4	4	3	4
112	1	2	2004-05-01	161	108	2	2	3	0	20	5	0	30	8	2	0	6	0	3	3	3	2	2	1	1	4	4	4	6
113	1	2	2005-02-01	160	40	2	1	1	-3	-3	1	-3	-3	8	1	0	10	0	3	3	3	1	2	3	3	3	4	4	5
114	1	2	2003-12-01	164	100	2	2	3	1	0	1	-3	-3	3	1	0	12	0	1	2	2	1	2	1	2	2	2	5	1
115	1	2	2003-07-01	158	100	2	2	3	0	10	2	0	30	6	0	15	1	0	3	3	3	1	1	3	2	3	2	5	5
116	1	2	2003-03-01	153	38	2	2	2	1	20	2	2	30	8	12	00	6	00	2	3	3	2	2	4	2	2	2	4	5
117	1	2	2004-10-01	155	46	2	1	4	1	1	1	-3	-3	8	2	30	3	30	2	3	3	2	2	2	1	5	4	5	5
118	1	2	2004-03-01	165	54	2	2	1	-3	-3	6	2	0	8	0	30	6	0	4	3	3	1	2	4	3	3	5	4	5
119	1	2	2004-08-01	154	85	2	1	1	-3	-3	8	1	0	8	2	0	10	0	2	3	3	2	2	2	2	4	3	4	6
120	1	2	2003-02-01	160	60	2	2	3	1	0	3	1	30	3	6	0	6	0	4	3	3	2	2	2	3	2	4	2	4
121	1	2	2004-10-01	155	45	2	1	2	1	0	8	0	30	8	1	0	3	0	2	3	3	2	1	4	5	2	2	2	4
122	1	2	2004-08-01	160	46	2	1	1	-3	-3	8	2	0	8	1	0	4	0	3	3	2	1	2	2	1	3	3	5	5
123	1	2	2003-05-01	158.1	61	2	3	3	0	20	1	-3	-3	8	0	30	10	30	4	3	3	2	2	4	3	4	3	5	6
124	1	1	2004-11-01	182.1	81.5	2	1	4	1	15	6	2	45	7	1	12	6	37	2	3	3	2	2	2	2	2	2	5	5
125	1	2	2004-11-01	162	51	1	1	4	2	0	8	6	0	8	3	0	5	0	4	3	2	2	2	3	2	4	4	4	4
126	1	2	2004-09-01	170	60	2	1	2	0	30	4	2	0	8	1	30	5	0	3	3	3	2	2	1	1	3	2	6	6
127	1	2	2005-10-01	155	47	1	1	2	0	20	8	1	00	8	3	00	4	00	4	3	2	1	1	3	2	4	3	5	6
128	1	2	2005-01-01	155	45	1	1	3	0	15	2	0	25	2	0	15	2	25	4	3	3	1	2	1	1	4	4	4	6
129	1	1	2004-02-01	175	55	2	1	1	-3	-3	1	-3	-3	4	0	20	1	0	2	3	3	1	1	2	2	4	3	5	6
130	1	2	2005-10-01	161	51	2	1	2	1	30	5	1	30	8	1	30	5	30	2	3	3	1	2	1	1	2	3	5	6
131	1	2	2005-01-01	158	95	2	1	1	-3	-3	3	2	0	8	1	00	4	00	4	3	3	2	2	3	2	2	5	5	6
132	1	2	2002-06-01	163	46	2	4	2	0	30	1	-3	-3	2	1	0	4	0	2	3	2	2	2	2	2	4	3	5	5
133	1	2	2001-09-01	158	54	2	4	3	1	0	8	0	30	3	0	15	8	0	2	3	3	2	2	2	2	4	3	5	5
134	1	1	1997-12-01	170	60	2	4	6	3	0	6	3	0	8	1	0	7	0	2	3	3	2	2	2	1	2	2	6	6
135	1	2	2000-04-01	158	55	2	4	1	-3	-3	1	-3	-3	4	1	5	10	50	3	3	3	2	2	2	2	2	2	5	6
136	1	2	2001-10-01	160	48	1	4	3	3	00	2	1	0	8	1	00	8	00	3	3	3	2	2	1	2	3	2	4	6
137	1	2	2002-06-01	175	51	2	4	3	1	30	3	1	30	8	0	30	11	0	2	3	3	2	2	2	1	2	2	5	6
138	1	1	2000-03-01	178	70	2	4	7	2	2	7	2	5	8	6	30	5	30	1	3	3	1	1	4	4	4	4	4	3
139	1	2	2001-12-01	168	55	2	4	1	-3	-3	8	0	40	8	0	30	10	0	3	3	3	2	2	2	2	2	2	5	5
140	1	1	2003-08-01	180	65	1	3	1	-3	-3	7	0	25	8	0	30	4	0	2	3	3	2	1	2	1	3	2	4	6
141	1	1	2003-02-01	172	80	1	3	1	-3	-3	1	-3	-3	8	1	00	10	00	4	3	3	2	2	2	1	3	3	5	5
142	1	2	2003-04-01	163	103	1	3	1	-3	-3	5	1	0	8	1	0	5	0	3	3	3	2	2	2	2	2	2	5	6
143	1	1	2003-09-01	185.9	68	2	3	5	1	30	6	0	30	8	0	30	3	0	1	3	3	2	2	3	2	3	4	4	5
144	1	2	2004-02-01	163	54	2	2	2	0	30	8	0	30	8	1	10	4	30	1	2	3	2	2	1	1	2	2	4	5
145	1	1	2002-12-01	180	65	2	3	4	0	30	3	0	30	8	0	45	4	30	3	3	3	2	2	2	2	4	4	5	6
146	1	1	1999-12-01	174	110	1	4	4	0	40	4	0	20	8	1	0	12	00	3	3	3	1	1	3	2	4	4	4	4
147	1	2	2002-03-01	168	55	1	4	4	0	20	8	1	30	8	2	30	10	0	2	3	3	1	1	4	2	2	2	5	6
148	1	2	2000-06-01	168	70	1	4	1	-3	-3	4	0	30	4	0	30	0	30	4	3	2	1	1	2	2	5	3	4	4
149	1	2	2000-09-01	163	60	1	4	1	-3	-3	5	0	30	4	0	30	8	35	3	2	3	2	2	3	1	3	2	5	4
150	1	2	2000-12-01	167	45	1	5	1	-3	-3	1	-3	-3	6	1	0	7	0	4	3	2	2	2	3	1	4	3	3	5
151	1	1	2000-08-01	170	65	1	4	5	1	0	5	1	0	8	1	1	8	0	2	3	3	2	2	1	1	2	2	6	6
152	1	2	2001-05-01	164.3	52	1	4	2	0	15	5	0	30	5	0	35	8	35	2	3	3	2	2	2	1	2	4	6	6
153	1	2	2000-04-01	158	56	1	4	6	0	20	3	3	10	8	2	1	2	15	4	3	3	2	2	2	2	2	2	5	6
154	1	2	2001-02-01	159	49	1	4	2	0	5	2	0	20	7	1	0	6	0	2	3	3	2	2	3	2	4	3	4	6
155	1	2	2005-05-01	170	114	2	1	1	-3	-3	1	-3	-3	1	-3	-3	6	0	4	3	3	1	1	3	2	3	5	4	6
156	1	1	2000-12-01	170	60	2	4	1	-3	-3	1	-3	-3	1	-3	-3	5	1	3	3	3	2	2	1	1	4	4	4	5
157	1	2	2019-07-01	163	93	1	3	3	0	30	1	-3	-3	8	1	0	11	0	2	3	3	2	2	3	2	2	3	4	5
158	1	2	2005-07-01	163	103	2	2	1	-3	-3	1	-3	-3	8	2	0	6	0	4	3	3	1	1	5	5	2	4	4	5
159	1	2	2005-05-01	160	46	2	1	1	-3	-3	1	-3	-3	8	1	0	6	0	4	3	3	2	2	4	2	4	4	5	5
160	1	1	2004-07-01	164	68	2	1	1	-3	-3	3	0	28	8	2	28	4	28	1	3	3	2	2	3	1	4	2	6	6
161	1	1	2023-12-01	240	200	2	5	1	-3	-3	1	-3	-3	1	-3	-3	1	1	1	1	1	1	1	1	1	1	1	1	1
162	1	1	2004-10-01	175	52	2	1	3	1	0	6	4	3	8	0	40	10	10	3	3	3	1	2	1	1	2	3	5	5
163	1	2	2002-09-01	160	91	2	2	1	-3	-3	8	1	0	8	0	0	0	0	4	3	3	1	1	4	2	2	4	5	2
164	1	2	2004-06-01	154	82	2	1	1	-3	-3	1	-3	-3	1	-3	-3	10	0	2	3	2	1	2	2	2	4	4	2	5
165	1	2	2004-03-01	155	99	2	2	1	-3	-3	1	-3	-3	8	0	15	6	30	3	3	3	1	2	1	1	2	2	5	5
166	1	2	2002-12-01	165	100	2	3	1	-3	-3	3	0	30	8	3	0	6	0	2	2	2	2	2	1	1	3	4	6	5
167	1	2	2002-09-01	170	60	2	3	1	-3	-3	5	0	0	5	0	30	5	0	3	3	3	2	2	1	1	2	4	6	6
168	1	2	2004-03-01	163	49	2	2	1	-3	-3	1	-3	-3	8	1	0	5	0	2	3	3	2	2	1	1	3	3	5	5
169	1	2	2003-08-01	155	41	2	3	1	-3	-3	3	1	0	5	1	0	10	0	4	3	2	2	2	2	1	3	3	4	5
170	1	2	2003-05-01	166	43	2	3	1	-3	-3	4	1	0	6	1	0	8	0	3	3	3	2	2	2	2	3	3	5	6
171	1	2	2004-01-01	169.8	126	2	2	3	0	30	8	1	0	8	0	40	10	0	2	3	3	2	2	1	1	2	2	5	5
172	2	-3	-3	-3	-3	-3	-3	-3	-3	-3	-3	-3	-3	-3	-3	-3	-3	-3	-3	-3	-3	-3	-3	-3	-3	-3	-3	-3	-3
173	1	2	2023-11-01	150	51	1	2	1	-3	-3	6	0	30	4	0	20	8	0	4	3	3	2	2	1	1	4	2	5	6
174	1	1	2004-11-01	180	100	1	4	5	2	1	5	1	1	4	3	1	5	6	4	2	1	2	2	2	3	3	6	4	5
175	1	1	2003-11-01	180.4	150	2	2	2	0	30	3	0	30	8	2	00	0	0	4	3	3	2	2	3	1	6	3	5	6
176	1	1	2005-08-01	175.5	75.5	1	1	6	0	45	5	1	30	8	0	30	5	00	2	3	3	2	2	3	2	4	2	5	5
177	2	-3	-3	-3	-3	-3	-3	-3	-3	-3	-3	-3	-3	-3	-3	-3	-3	-3	-3	-3	-3	-3	-3	-3	-3	-3	-3	-3	-3
178	1	2	2001-11-01	163	50	2	4	2	0	30	4	0	30	5	1	30	4	0	3	3	3	2	2	2	1	2	2	5	6
179	1	2	2004-12-01	164	54	1	1	8	3	0	8	3	0	8	1	0	18	0	4	3	2	2	2	5	3	5	2	3	6
180	1	1	2005-06-01	185	80	2	1	3	1	0	3	0	30	3	0	30	5	0	1	3	3	2	2	2	1	4	3	4	6
181	1	2	2005-11-01	168	65	1	1	2	1	40	1	-3	-3	8	2	0	5	0	3	3	3	2	2	1	1	3	3	5	6
182	1	2	2005-11-01	167	60	1	1	3	2	0	2	1	0	8	2	0	6	0	1	3	3	2	2	4	2	3	3	5	6
183	1	1	2003-04-01	178	68	2	3	6	1	0	4	0	30	8	1	30	3	0	1	3	3	2	2	2	1	3	2	5	6
184	1	1	2005-03-01	170	60	2	1	1	-3	-3	8	1	1	8	1	2	1	2	2	2	2	1	2	2	3	4	4	4	3
185	1	1	2005-05-01	184	75	2	1	3	1	0	1	-3	-3	8	1	0	8	0	2	3	3	2	2	2	2	3	3	5	4
186	1	2	2004-12-01	170	48	1	2	1	-3	-3	8	1	1	8	1	1	6	6	3	3	2	2	2	1	3	3	3	6	4
187	1	2	2004-06-01	158	65	1	2	1	-3	-3	8	0	30	8	0	40	5	20	4	3	3	1	2	2	1	3	2	5	6
188	1	2	2003-08-01	162	48	1	2	1	-3	-3	7	1	1	8	4	1	5	1	2	3	3	2	2	1	1	4	2	5	5
189	1	2	2003-07-01	162	53	1	2	8	0	30	4	0	10	3	0	20	6	30	3	3	3	2	2	2	2	3	3	5	4
190	1	2	2004-07-01	168	60	1	2	1	-3	-3	3	1	0	8	1	0	12	00	4	2	2	2	2	1	2	2	3	4	2
191	1	2	2003-12-01	158	51	1	2	1	-3	-3	6	1	1	4	1	1	8	1	4	3	3	1	1	3	2	3	4	4	4
192	1	2	2004-07-01	153	47	1	2	2	1	0	7	1	0	8	1	0	7	0	2	3	2	2	2	3	2	2	2	4	6
193	1	2	2004-11-01	164	43	1	2	3	1	0	6	0	30	8	1	0	4	0	1	3	3	2	2	1	1	4	4	6	6
194	1	1	2003-11-01	181	67	1	2	1	-3	-3	2	2	3	8	1	21	1	2	1	3	3	2	2	2	1	4	4	4	3
195	1	2	2003-02-01	163	45	1	2	3	2	00	8	0	30	8	3	0	10	0	3	3	3	2	2	1	1	2	3	4	6
196	1	2	2003-01-01	155	65	1	2	4	0	20	4	0	5	8	1	0	7	0	4	3	3	2	2	3	2	4	2	5	6
197	1	2	2003-10-01	160	42	1	2	2	0	20	3	0	40	8	1	30	5	30	4	3	3	1	1	3	2	3	4	4	5
198	1	1	2003-10-01	165	70	1	2	8	1	0	4	3	0	8	1	0	5	0	1	3	3	2	2	1	1	2	2	6	6
199	1	2	2004-07-01	160	55	1	2	4	1	20	4	2	0	8	10	0	10	0	2	3	3	1	1	3	2	4	4	4	4
200	1	2	2004-03-01	158	46	1	2	8	0	5	2	0	40	3	1	0	5	0	3	3	2	2	2	1	1	4	3	6	6
201	1	2	2004-07-01	158	45	1	2	2	3	30	6	5	30	8	7	30	4	30	2	3	3	2	2	2	1	1	2	4	6
202	1	2	2003-12-01	161	98	1	2	5	0	30	2	0	30	8	0	20	10	0	4	3	3	2	2	2	1	5	2	6	5
203	1	2	2003-05-01	163	52	1	2	3	0	30	1	-3	-3	8	0	20	6	0	2	3	3	2	2	2	2	2	2	5	5
204	1	2	2005-02-01	170	55	1	2	1	-3	-3	4	0	15	6	0	30	3	0	3	3	3	2	2	1	1	5	3	5	6
205	1	2	2004-06-01	156	50	1	2	1	-3	-3	8	0	30	8	0	30	8	00	2	3	3	2	2	2	1	3	3	5	5
206	1	1	2003-10-01	183	68	2	2	3	1	0	4	2	0	3	2	0	0	30	3	2	2	1	2	3	3	3	3	4	4
207	1	1	2003-04-01	183	45	2	3	1	-3	-3	1	-3	-3	8	2	10	10	20	4	2	3	2	2	6	6	4	4	4	4
208	1	2	2004-02-01	168	65	1	2	1	-3	-3	4	2	0	5	0	30	6	0	4	3	3	2	2	2	1	5	3	5	6
209	1	2	2004-03-01	155.5	54	1	2	2	0	30	8	0	10	3	0	15	6	0	4	3	3	2	2	2	1	2	3	5	4
210	1	2	2002-10-01	167	57	1	2	5	0	28	8	0	32	8	0	34	5	13	2	2	3	2	2	3	2	3	4	5	6
211	1	1	2004-06-01	175	150	2	1	4	0	30	1	-3	-3	8	2	0	8	0	4	3	3	1	2	3	3	4	4	4	3
212	1	1	2005-03-01	180	70	2	1	3	0	30	3	0	10	3	2	0	5	0	2	2	3	2	2	1	1	4	3	5	4
213	1	1	2004-05-01	184	90	2	1	6	1	0	3	0	20	8	3	0	6	0	1	3	3	2	2	4	1	1	1	5	4
214	1	2	2005-08-01	170	48	2	1	2	0	0	1	-3	-3	8	0	30	4	0	4	3	2	1	2	4	3	4	3	4	4
215	1	2	2004-11-01	160	50	1	1	4	2	0	4	4	0	6	8	0	8	0	2	2	2	2	2	3	2	4	3	4	6
216	1	2	2004-07-01	168	68	1	2	1	-3	-3	2	1	1	8	2	30	4	30	4	3	2	1	1	6	4	4	5	4	4
217	1	2	2001-10-01	160	44	2	4	2	1	0	1	-3	-3	6	1	0	8	0	4	3	2	2	2	3	2	3	4	4	4
218	1	1	2004-12-01	170	64	2	1	1	-3	-3	4	2	30	8	1	00	6	30	2	3	3	2	1	1	1	4	2	5	6
219	1	2	2005-01-01	158	45	2	1	3	2	30	3	3	50	2	1	30	7	30	2	3	3	2	2	1	1	4	3	5	5
220	1	1	2003-12-01	183	67	2	2	4	1	20	1	-3	-3	8	2	10	3	10	3	3	3	2	2	3	1	4	3	6	6
221	1	2	2005-05-01	156	43	2	1	2	0	30	8	2	0	8	3	0	4	0	3	3	3	1	2	3	2	3	4	4	5
222	1	2	2003-09-01	163	100	1	2	1	-3	-3	1	-3	-3	4	1	0	5	0	2	3	3	2	2	1	1	2	3	6	6
223	1	1	2003-07-01	167	60.6	1	2	4	0	15	8	7	0	8	3	0	6	0	2	3	2	1	2	1	1	4	3	4	4
224	1	2	2005-07-01	156	47	2	1	4	2	0	4	0	15	4	0	40	4	0	2	3	3	1	1	3	2	4	3	5	4
225	1	1	2005-01-01	180	80	2	1	3	2	15	2	2	15	2	2	15	2	15	1	2	2	2	2	3	1	2	2	4	4
226	1	2	2005-10-01	164	58	2	1	1	-3	-3	2	0	30	1	-3	-3	6	0	4	3	3	1	2	2	1	4	3	4	6
227	1	2	2005-11-01	156	55	2	1	2	0	5	2	0	30	6	0	40	9	0	4	3	2	2	2	2	1	2	3	5	6
228	1	1	2004-05-01	173	58	2	1	2	0	40	2	0	40	8	0	10	6	0	4	2	2	1	1	4	3	3	5	5	4
229	1	2	2004-03-01	156	45	1	2	3	1	10	8	1	30	4	0	30	5	30	3	3	2	1	2	3	2	3	2	5	5
230	1	1	2005-07-01	172	53	1	1	3	5	00	4	2	0	6	1	0	8	0	4	3	3	1	2	1	1	5	4	3	3
231	1	2	2005-02-01	160	62	2	1	2	1	20	3	1	10	7	1	30	6	50	2	3	2	2	2	1	1	2	3	5	5
232	1	2	2005-09-01	160	55	2	1	4	1	00	8	2	00	8	1	00	10	00	2	3	2	1	1	3	2	3	3	5	6
233	1	2	2001-05-01	158	52	2	4	3	0	30	4	0	30	6	1	0	8	30	3	3	2	2	2	1	2	3	4	4	5
234	1	2	2023-10-01	162	57	2	4	1	-3	-3	8	0	30	8	0	30	0	10	2	2	2	1	2	4	2	2	2	5	5
235	1	2	2004-11-01	163	135	1	1	4	0	30	8	0	40	8	1	30	4	30	4	3	3	1	2	2	2	4	4	3	5
236	2	-3	-3	-3	-3	-3	-3	-3	-3	-3	-3	-3	-3	-3	-3	-3	-3	-3	-3	-3	-3	-3	-3	-3	-3	-3	-3	-3	-3
237	1	2	2003-12-01	169.2	56	1	1	2	0	20	2	1	30	8	1	0	8	0	4	3	2	2	2	3	3	1	5	6	6
238	1	1	2005-03-01	167	70	1	1	3	2	0	8	5	0	8	3	0	10	0	3	3	3	1	2	4	4	5	5	4	4
239	1	2	2001-10-01	158	49	2	4	1	-3	-3	1	-3	-3	1	-3	-3	10	00	4	3	2	2	2	3	1	3	3	4	6
240	1	2	2003-10-01	160	46	1	2	1	-3	-3	2	0	20	6	0	15	4	30	3	3	3	2	2	2	1	2	2	5	6
241	1	2	2003-01-01	168	47	2	3	6	2	0	4	2	0	8	4	0	6	0	2	2	3	2	2	2	1	1	3	5	6
242	1	2	2001-08-01	161	50	2	4	1	-3	-3	5	0	30	8	1	0	5	0	3	3	3	2	2	2	2	2	3	5	6
243	1	2	2023-12-01	240	200	2	5	1	-3	-3	1	-3	-3	1	-3	-3	1	1	1	1	1	1	1	1	1	1	1	1	1
244	1	2	2004-12-01	170	51	1	1	2	2	00	2	2	00	2	1	00	8	00	2	3	2	1	2	1	2	3	3	4	6
245	1	2	2001-09-01	160	64	2	3	1	-3	-3	1	-3	-3	8	1	23	5	30	4	3	2	2	2	2	1	3	3	5	6
246	1	2	2005-02-01	171	65	1	1	1	-3	-3	4	1	0	8	0	30	3	0	4	3	3	2	2	2	2	5	5	2	5
247	2	-3	-3	-3	-3	-3	-3	-3	-3	-3	-3	-3	-3	-3	-3	-3	-3	-3	-3	-3	-3	-3	-3	-3	-3	-3	-3	-3	-3
248	1	2	2003-05-01	156	50	1	3	6	0	30	6	0	30	6	0	40	4	30	3	3	2	1	1	2	2	2	2	5	5
249	1	2	2003-06-01	166	56	1	3	2	0	30	3	0	30	8	1	0	3	0	4	3	3	2	2	4	1	2	3	4	6
250	1	2	2002-10-01	160	52	1	4	5	2	30	5	0	30	8	1	0	4	30	4	3	3	1	1	2	2	3	3	4	4
251	1	2	2005-06-01	156	45	1	1	2	0	40	2	2	10	8	3	10	5	10	4	3	2	1	1	3	4	4	3	3	4
252	1	2	2002-07-01	155	42	1	3	2	0	10	8	0	30	8	0	35	4	30	4	2	2	2	2	3	2	4	3	5	6
253	1	2	2002-11-01	164	48.5	1	3	1	-3	-3	1	-3	-3	6	0	15	5	30	3	3	2	2	2	1	1	3	3	5	6
254	1	2	2000-12-01	158	50	1	3	1	-3	-3	3	1	30	5	2	30	8	30	4	2	2	2	2	2	2	3	4	2	3
255	1	2	2003-01-01	158	42	1	3	1	-3	-3	1	-3	-3	8	2	3	11	7	3	3	3	1	1	3	2	2	4	4	2
256	1	1	2004-09-01	180	55	2	2	1	-3	-3	8	3	0	8	3	0	6	0	4	2	1	1	1	2	2	3	3	3	4
257	1	1	2000-08-01	171	70	1	4	3	3	30	5	3	30	8	1	30	6	30	2	3	3	1	2	3	2	2	2	5	6
258	1	2	2023-12-01	155	41	1	2	2	1	20	8	0	20	5	0	10	8	00	4	3	2	1	1	2	2	4	4	5	4
259	1	2	2001-02-01	155	55	1	4	1	-3	-3	1	-3	-3	8	0	30	6	0	4	2	2	1	2	1	1	4	4	4	4
260	1	1	2003-02-01	175	58	1	4	1	-3	-3	1	-3	-3	5	1	00	6	00	3	3	3	1	1	3	2	3	3	6	4
261	1	1	2004-08-01	170	50	2	2	4	2	10	4	1	10	4	3	10	4	10	1	3	3	2	2	2	1	1	4	4	4
262	1	2	2023-06-01	157	55	1	3	1	-3	-3	1	-3	-3	8	1	30	5	0	4	2	2	2	2	5	2	3	5	4	6
263	1	2	2023-07-01	165	100	1	2	3	1	3	2	0	30	8	0	20	4	30	2	3	3	1	1	1	1	2	2	4	4
264	1	2	2001-04-01	159.2	49.8	1	4	1	-3	-3	7	0	30	4	0	20	7	0	3	3	3	2	2	2	2	2	3	5	6
265	1	1	2003-05-01	165	101	2	2	1	-3	-3	2	1	40	2	2	20	10	0	3	2	3	1	1	2	2	4	5	5	4
266	1	1	2003-09-01	160	51	2	2	1	-3	-3	2	1	03	2	1	15	1	15	1	2	1	1	2	1	2	4	4	4	1
267	1	1	2004-10-01	175	70	2	1	2	1	10	2	1	20	2	1	10	1	10	1	3	3	2	2	1	1	6	6	6	6
268	1	1	2003-09-01	169	128	2	2	1	-3	-3	1	-3	-3	1	-3	-3	12	30	1	3	3	2	2	1	1	6	6	6	6
269	1	1	2023-12-01	190	160	2	1	3	1	2	4	1	2	4	1	2	1	2	1	3	3	2	2	1	1	6	6	6	6
270	1	2	2004-08-01	167	60	2	2	1	-3	-3	1	-3	-3	8	1	1	1	1	2	1	1	1	1	1	1	2	2	2	3
271	1	2	2002-10-01	165	120	1	2	2	1	0	5	0	30	5	0	30	4	0	3	3	2	1	2	2	2	4	4	4	4
272	1	2	2004-03-01	165	50	2	1	1	-3	-3	2	1	30	8	1	00	6	00	3	3	3	2	2	2	2	4	4	5	6
273	1	2	2002-02-01	162	49	1	3	6	3	0	8	3	0	8	4	0	7	0	1	3	3	2	2	2	2	3	3	5	6
274	1	2	2005-09-01	160	45	2	1	3	0	20	5	2	0	8	1	0	8	0	3	3	3	2	2	3	2	3	3	4	5
275	1	2	2001-12-01	151	43	2	3	1	-3	-3	6	0	20	5	0	15	10	0	2	3	3	2	2	2	1	2	2	5	6
276	1	2	2005-09-01	165	50	2	1	3	1	2	2	1	2	8	3	4	4	5	3	3	3	2	2	1	1	3	2	4	2
277	1	2	2005-09-01	165	50	2	1	1	-3	-3	2	1	0	8	0	40	6	8	4	3	2	2	2	3	2	3	3	5	6
278	1	2	2004-10-01	161	50	2	1	1	-3	-3	1	-3	-3	8	0	15	1	30	3	3	3	2	2	2	1	5	3	5	6
279	1	2	2002-04-01	158	45	1	4	1	-3	-3	3	1	0	7	1	0	6	0	2	3	3	2	2	1	1	2	2	5	6
280	1	2	2001-12-01	158	90	1	3	2	2	0	2	1	0	2	3	0	6	0	4	3	2	2	2	2	1	5	5	5	6
281	1	1	2004-05-01	180	60	2	2	8	2	0	8	2	0	8	2	0	2	0	1	3	3	2	2	1	1	6	6	6	6
282	1	1	2023-08-01	184.9	67	2	2	2	1	2	2	0	30	8	2	0	4	8	3	3	3	1	1	1	1	2	3	3	3
283	1	1	2023-12-01	180	70	2	4	1	-3	-3	1	-3	-3	1	-3	-3	22	50	1	1	3	1	1	1	1	6	4	4	6
284	1	2	2004-08-01	160	42	2	2	1	-3	-3	1	-3	-3	6	1	00	20	00	4	2	2	2	1	3	2	3	4	4	6
285	1	1	2003-09-01	162	48	2	2	2	0	10	3	2	0	1	-3	-3	0	0	4	3	2	2	2	2	2	3	3	5	5
286	1	1	2005-10-01	183	60	2	1	4	2	0	4	2	0	4	2	0	8	0	3	3	3	2	2	1	1	2	2	5	6
287	1	1	2003-12-01	185	180	2	2	2	0	30	3	3	20	8	3	15	4	15	3	3	3	1	1	5	3	2	3	5	4
288	1	2	2004-09-01	160	42	2	2	1	-3	-3	1	-3	-3	8	2	0	6	0	3	3	3	2	2	2	1	2	3	5	6
289	1	2	2005-11-01	165	40	2	1	1	-3	-3	2	10	10	2	10	10	10	10	3	2	2	2	2	2	2	4	4	4	4
290	1	2	2004-12-01	168	60	2	1	3	2	1	4	2	1	3	3	2	6	1	2	3	3	2	2	3	2	3	4	5	5
291	1	2	2005-05-01	165	50	2	1	8	0	30	2	2	00	5	3	00	5	00	3	2	2	2	2	2	3	4	4	5	4
292	1	2	2005-02-01	160	140	2	1	3	1	0	1	-3	-3	7	2	0	10	0	3	3	3	2	2	3	2	4	4	4	5
293	1	2	2002-07-01	166	60	1	3	2	0	5	1	-3	-3	8	0	30	8	0	3	3	3	2	2	2	2	2	2	5	5
294	1	1	2005-10-01	183	140	2	1	1	-3	-3	1	-3	-3	2	2	2	8	2	1	1	1	1	1	1	1	1	1	6	3
295	1	1	2002-04-01	182	175	2	2	3	0	0	1	-3	-3	1	-3	-3	0	0	1	1	1	2	2	1	1	1	1	1	1
296	1	2	2004-02-01	168	65	1	2	3	0	10	3	1	30	3	0	30	7	0	3	3	3	2	2	2	1	3	3	5	6
297	1	1	2005-04-01	180	63	2	1	5	1	1	4	1	1	4	1	1	1	1	1	3	3	2	2	1	1	1	1	6	6
298	1	1	2005-02-01	175	65	2	1	4	1	20	3	3	20	8	8	00	3	00	3	3	3	2	2	3	2	5	2	5	4
299	1	2	2005-05-01	162	53	2	1	1	-3	-3	1	-3	-3	8	1	0	5	0	2	2	2	1	2	3	2	2	6	6	6
300	1	1	2004-08-01	180	50	2	2	4	2	0	4	2	0	4	2	0	2	50	1	3	3	2	2	1	1	2	3	6	4
301	1	1	2004-07-01	180	50	2	2	4	3	0	4	3	0	4	3	0	3	0	1	3	3	2	2	1	1	1	1	6	6
302	1	1	2023-12-01	180	80	2	1	8	10	0	1	-3	-3	8	10	0	10	0	5	1	1	2	2	6	6	1	1	6	1
303	1	1	2004-11-01	168	60	2	1	4	1	1	5	1	1	3	1	1	1	1	1	3	3	2	2	1	1	1	1	5	6
304	1	2	2003-08-01	156.7	49	2	2	4	1	16	5	3	16	8	3	18	3	36	1	2	3	2	2	2	1	2	2	4	5
305	1	1	2004-10-01	175	62	1	1	5	1	30	4	1	00	8	4	00	3	30	2	3	3	2	2	2	1	5	2	5	6
306	1	2	2000-09-01	160	52	1	4	1	-3	-3	8	0	30	4	0	30	8	0	4	3	3	2	2	1	1	5	4	5	6
307	1	2	2002-10-01	155	50	1	3	6	1	0	6	0	20	8	2	0	5	0	3	3	3	2	2	2	2	3	4	5	6
308	1	2	2001-05-01	165	55	1	4	1	-3	-3	1	-3	-3	1	-3	-3	12	00	4	3	3	2	2	3	2	3	2	4	2
309	1	1	2003-12-01	180	60	2	2	1	-3	-3	1	-3	-3	8	3	0	10	0	4	3	3	2	2	2	1	4	3	5	6
310	1	2	2001-06-01	158	49	1	4	3	1	0	3	2	0	3	2	0	5	0	2	3	3	2	2	3	3	3	3	5	3
311	1	2	2000-01-01	170	59	1	4	4	0	20	2	0	20	4	0	20	0	20	4	2	2	2	1	2	1	3	3	5	3
312	1	1	2023-06-01	167	56	2	1	1	-3	-3	3	2	0	8	0	40	8	0	2	3	3	1	2	1	1	2	2	6	6
313	1	2	2023-12-01	156	46	1	3	3	3	20	1	-3	-3	2	7	10	7	10	2	3	3	2	2	2	1	3	3	2	4
314	1	1	2003-01-01	172	60	1	3	1	-3	-3	1	-3	-3	8	1	0	5	0	4	3	3	2	2	1	1	2	2	5	6
315	1	1	2005-04-01	170	120	2	1	6	0	30	8	0	30	8	5	0	19	0	1	3	3	2	2	1	1	2	3	5	6
316	1	2	2004-12-01	171	51.75	2	1	1	-3	-3	1	-3	-3	8	0	20	5	0	4	3	2	2	2	2	1	3	5	5	6
317	1	2	2005-01-01	160	65	2	1	1	-3	-3	8	1	01	8	1	30	2	59	3	3	3	2	2	1	1	3	4	5	6
318	1	1	1974-09-01	171	68	2	5	8	1	30	6	1	30	8	1	30	1	30	3	2	2	2	2	1	1	2	2	5	5
319	1	2	2005-05-01	168.8	64	2	1	1	-3	-3	1	-3	-3	8	4	00	8	00	2	2	3	1	2	3	3	4	3	4	3
320	1	2	2005-05-01	162	60	1	1	1	-3	-3	1	-3	-3	8	2	20	5	0	4	3	2	2	1	4	3	3	5	4	4
321	1	2	2002-05-01	170	51	2	4	4	0	30	6	0	20	8	0	30	3	0	3	3	3	2	2	2	2	3	2	5	6
322	1	1	2005-08-01	174	70	2	1	4	3	0	1	-3	-3	8	1	0	8	0	3	3	3	2	2	3	2	3	3	4	5
323	1	2	2002-09-01	166	110	1	3	5	1	30	4	1	30	3	2	30	3	0	2	1	3	1	1	3	2	2	4	2	2
324	1	2	2001-08-01	168	50	2	4	1	-3	-3	1	-3	-3	5	0	30	5	00	3	3	3	2	1	2	2	2	3	6	6
325	1	1	2002-12-01	164	53	2	4	4	1	0	2	1	0	8	0	10	5	30	3	1	3	1	2	3	2	5	4	3	6
326	1	2	1999-12-01	166	53	2	3	2	0	45	4	0	30	8	2	0	8	30	1	3	3	2	1	1	1	3	2	5	6
327	1	2	2000-12-01	165	110	1	2	3	3	0	3	3	0	2	0	20	7	0	3	2	2	2	2	2	2	2	4	5	4
328	1	2	2003-02-01	168	49	2	3	4	1	0	1	-3	-3	6	1	20	7	0	2	3	3	2	2	2	1	2	4	5	6
329	1	2	2002-12-01	174	60	1	2	5	2	00	5	1	00	4	0	30	0	20	1	2	1	2	2	2	2	3	4	3	4
330	1	2	2023-01-01	170	57	2	3	1	-3	-3	1	-3	-3	3	0	30	4	30	4	3	3	2	2	3	1	2	3	5	5
331	1	1	2001-10-01	178	70	2	4	4	2	0	3	2	0	2	2	0	2	0	2	2	3	1	2	2	2	4	2	3	3
332	1	2	2002-02-01	161	52	2	4	1	-3	-3	1	-3	-3	7	2	30	6	40	4	3	2	1	2	2	1	3	2	4	5
333	1	2	2003-07-01	162	48	2	3	3	0	20	5	0	40	7	1	0	4	0	4	3	3	2	2	3	2	3	3	5	5
334	1	1	2003-09-01	180	90	2	2	1	-3	-3	1	-3	-3	1	-3	-3	10	40	1	2	1	2	2	3	3	3	3	3	3
335	1	2	2003-12-01	165	45	2	3	1	-3	-3	4	2	0	6	3	15	5	45	4	3	2	1	2	3	1	2	3	5	2
336	1	2	1999-11-01	168	60	2	4	2	1	10	3	2	20	4	1	30	1	20	3	3	3	1	2	2	2	1	2	2	2
337	1	1	2002-06-01	178.6	54	1	3	5	2	05	4	1	30	4	1	02	2	02	1	2	1	1	1	2	2	4	3	2	3
338	1	2	2002-01-01	173	50	2	3	5	1	1	3	1	1	4	3	10	2	30	2	2	2	2	2	3	3	2	2	3	3
339	1	2	2004-09-01	159	52	2	2	1	-3	-3	2	2	30	8	2	30	16	30	4	2	3	2	2	3	3	4	4	3	3
340	1	2	2002-02-01	160	56	2	4	5	1	5	3	0	10	4	0	30	8	30	4	3	3	1	2	3	2	3	4	4	4
341	1	1	2001-12-01	170	50	2	2	4	1	0	4	1	0	3	1	0	1	0	2	3	3	2	2	2	2	4	5	6	3
342	1	2	2001-07-01	166	49	2	4	1	-3	-3	1	-3	-3	8	1	0	10	0	3	2	3	2	1	3	2	4	5	3	5
343	1	1	2003-04-01	150	44	2	2	3	2	20	2	2	20	3	3	30	3	30	2	2	2	1	1	3	2	4	2	3	3
344	1	2	2000-12-01	165	55	2	4	1	-3	-3	2	1	2	5	1	6	18	2	3	2	3	2	1	5	3	2	4	4	4
345	1	1	2004-03-01	179	85	2	2	1	-3	-3	3	0	30	8	6	30	6	30	3	3	2	1	2	4	2	2	3	3	5
346	1	2	2003-03-01	167	60	2	3	4	0	30	3	0	30	8	0	15	6	0	2	3	3	1	2	2	2	4	4	4	3
347	1	2	1999-02-01	170	55	2	4	4	1	30	4	0	30	4	2	00	5	0	2	3	2	2	2	2	2	1	2	4	6
348	1	2	2004-06-01	168	54	2	1	1	-3	-3	8	1	30	1	-3	-3	6	0	3	3	3	2	2	2	1	3	4	5	6
349	1	1	2000-03-01	175	60	2	3	6	2	0	3	10	0	8	0	20	6	30	2	3	3	2	2	1	1	3	3	6	6
350	1	1	2000-08-01	183	76	2	2	3	2	0	6	1	0	6	10	0	10	0	2	3	3	2	2	1	1	4	5	6	6
351	1	2	2004-01-01	163	51	2	3	1	-3	-3	1	-3	-3	8	0	20	8	0	2	3	3	2	2	2	1	2	3	5	6
352	1	2	2002-12-01	160	60	2	4	1	-3	-3	3	1	0	5	1	0	5	0	3	3	2	1	2	2	2	2	3	5	6
353	1	1	2001-06-01	176	65	1	2	6	2	0	8	2	0	6	0	30	2	30	3	3	3	2	2	3	1	3	3	2	6
354	1	2	2004-11-01	163	53	2	2	1	-3	-3	4	0	30	1	-3	-3	7	0	3	3	2	2	2	2	2	3	3	5	6
355	1	2	2004-11-01	160	115	1	1	2	00	20	3	0	10	5	0	15	0	7	4	3	2	2	2	1	1	5	5	3	5
356	1	2	2004-12-01	172	57	2	1	1	-3	-3	5	00	25	5	00	25	12	00	3	3	3	2	2	4	3	2	2	5	6
357	1	2	2002-12-01	165	50	2	4	1	-3	-3	1	-3	-3	5	1	18	7	20	2	3	3	2	2	1	1	2	1	6	6
358	1	2	1999-12-01	163	64	2	2	2	1	10	4	1	20	5	2	10	3	30	3	3	3	2	2	1	1	2	2	5	6
359	1	2	2002-10-01	163	56	1	3	2	0	10	3	0	30	8	0	15	4	30	3	3	3	2	2	1	1	2	2	5	6
360	1	2	2002-09-01	160	45	2	3	3	1	2	2	1	20	2	2	2	2	20	3	3	3	1	1	3	2	2	4	5	5
361	1	2	2002-02-01	163	50	2	4	1	-3	-3	1	-3	-3	4	0	30	2	0	2	3	2	1	2	2	1	2	1	6	6
362	1	2	2003-06-01	158.5	55	1	3	5	1	30	2	2	00	6	1	30	4	00	3	3	3	2	2	2	1	2	2	6	6
363	1	2	1998-12-01	165	52	2	4	2	0	30	3	0	30	6	0	40	6	0	2	2	3	1	1	3	2	3	4	3	5
364	1	2	2001-08-01	170	60	2	3	3	1	00	1	-3	-3	8	1	00	5	00	2	3	3	2	2	2	1	2	2	5	6
365	1	1	2003-08-01	170	65	2	3	7	1	30	8	0	10	2	0	5	10	0	1	3	3	2	2	3	1	2	2	5	5
366	1	2	2003-04-01	164	52	1	3	1	-3	-3	1	-3	-3	7	3	20	10	00	4	3	3	2	2	2	2	3	2	4	6
367	1	2	2003-03-01	167	64	1	3	1	-3	-3	7	0	30	8	0	30	5	0	2	3	3	2	2	2	1	2	3	6	6
368	1	2	2002-12-01	163.9	48	1	3	3	0	20	2	0	15	8	2	0	9	0	4	3	2	2	2	3	3	3	2	6	4
369	1	2	2004-08-01	158.7	44	2	2	2	0	30	2	0	30	8	2	0	5	0	2	3	3	2	2	2	2	3	3	3	4
370	1	1	2023-02-01	175	61	2	2	1	-3	-3	1	-3	-3	8	1	0	7	30	4	3	3	1	1	3	3	3	4	5	4
371	1	2	2003-10-01	151.5	45	2	2	3	0	30	5	0	30	7	1	0	5	30	2	2	2	2	2	2	2	4	3	5	6
372	1	1	2004-03-01	171	63	2	1	1	-3	-3	1	-3	-3	8	1	20	7	40	3	3	3	2	2	2	2	3	2	5	6
373	1	1	2004-01-01	173	71	2	2	1	-3	-3	1	-3	-3	8	0	30	5	0	1	3	3	2	2	3	2	2	2	4	6
374	1	1	2004-05-01	182	70	2	2	1	-3	-3	2	2	29	8	2	20	4	20	2	3	3	2	2	1	1	3	2	5	6
375	1	1	2003-10-01	173.2	70	2	2	7	2	30	4	1	30	8	1	30	8	00	1	3	3	2	2	2	2	2	2	5	6
376	1	2	2004-09-01	161	95	2	2	2	1	00	1	-3	-3	8	1	0	8	0	3	3	2	1	2	2	2	4	4	4	6
377	1	1	2004-11-01	180	65	2	1	1	-3	-3	2	5	0	2	0	20	6	0	2	3	3	2	2	1	1	6	4	5	6
378	1	2	2023-12-01	159	52	2	2	8	0	50	3	0	30	7	0	40	1	0	3	3	2	2	1	1	2	5	5	5	5
379	1	1	2004-06-01	180	79	2	2	7	1	30	6	00	40	8	0	40	7	0	2	3	3	1	1	4	3	3	3	5	4
380	1	1	2004-09-01	174	64	2	2	1	-3	-3	8	1	00	8	0	30	4	00	3	3	2	1	1	2	1	3	2	5	5
381	1	2	2003-03-01	167	53	2	2	1	-3	-3	2	0	30	8	0	11	7	30	4	3	2	1	2	2	3	4	4	4	4
382	1	1	2004-11-01	172	69	2	2	1	-3	-3	3	2	0	8	2	0	6	30	4	3	2	1	2	3	3	4	4	4	5
383	1	2	2005-05-01	155	46	2	1	3	0	30	8	5	0	8	2	0	4	0	3	3	3	1	2	2	2	2	2	4	5
384	1	1	2005-03-01	180	70	2	1	4	0	30	8	1	0	8	1	0	5	20	3	3	3	2	2	2	1	4	3	4	6
385	1	2	2005-11-01	156	55	2	1	1	-3	-3	3	0	20	7	0	40	10	0	3	3	3	2	2	1	1	2	3	5	6
386	1	2	2005-08-01	153	48	2	1	1	-3	-3	1	-3	-3	6	0	30	6	30	4	3	2	2	2	2	1	3	3	5	5
387	1	2	2005-07-01	160	38	2	1	6	0	30	6	1	00	6	2	30	6	30	4	2	3	2	1	1	1	4	3	3	5
388	1	2	2005-08-01	157	51	2	1	1	-3	-3	1	-3	-3	4	1	30	8	0	4	3	3	1	1	4	3	4	4	5	6
389	1	1	2005-09-01	174	55	2	1	1	-3	-3	8	1	20	8	1	20	7	50	2	3	3	2	2	1	1	4	1	5	4
390	1	1	2005-09-01	171	75	2	1	5	2	12	4	4	12	8	3	53	6	19	1	3	3	2	2	2	1	2	2	3	5
391	1	2	2004-04-01	161	47	2	1	1	-3	-3	4	0	20	8	0	30	5	0	2	1	3	1	1	3	2	3	2	5	5
392	1	1	2005-01-01	178	75	2	1	4	1	10	4	1	10	4	1	10	1	10	2	3	3	2	2	2	2	2	2	4	5
393	1	1	2003-08-01	180	65	2	2	4	1	0	5	5	0	6	5	0	0	30	1	3	3	2	2	1	1	3	3	3	4
394	1	2	2004-02-01	155	50	2	2	1	-3	-3	1	-3	-3	3	0	10	6	0	1	1	2	1	1	1	1	1	1	6	6
395	1	1	2023-04-01	175	70	2	2	3	2	00	2	1	00	7	8	00	10	00	2	2	2	2	2	2	2	2	3	5	6
396	1	2	2004-10-01	166	47	2	1	2	0	10	4	0	30	8	0	40	10	30	3	3	2	1	1	2	1	2	3	5	5
397	1	2	2004-12-01	168	50	2	1	6	1	1	1	-3	-3	6	2	0	2	0	1	2	3	2	2	1	5	1	1	6	6
398	1	2	2005-01-01	168.3	68	1	1	1	-3	-3	8	2	3	8	4	3	9	3	2	3	3	2	2	3	2	5	3	3	6
399	1	1	2005-10-01	178	63	2	1	3	1	30	5	0	20	2	0	45	0	50	2	3	2	2	2	3	2	3	3	5	6
400	1	2	2007-02-01	165	45	2	5	4	1	30	2	0	30	3	1	0	0	30	1	3	3	2	2	1	1	2	2	4	4
401	1	2	2004-10-01	160	60	2	2	1	-3	-3	4	0	30	8	1	00	4	50	2	3	3	1	2	1	1	4	3	4	6
402	1	2	2005-03-01	170	65	2	1	2	0	17	8	0	20	8	0	30	10	0	3	3	3	2	2	2	1	3	2	5	6
403	1	1	2005-06-01	178	90	2	1	1	-3	-3	1	-3	-3	8	3	1	8	1	4	3	3	2	1	1	1	5	2	6	6
404	1	1	2005-07-01	185	80	2	1	1	-3	-3	1	-3	-3	8	0	30	8	0	4	2	2	1	1	4	3	4	5	3	5
405	1	1	2004-09-01	170	100	2	1	1	-3	-3	1	-3	-3	1	-3	-3	12	0	4	2	2	1	1	1	1	5	4	5	4
406	1	2	2005-02-01	160	62.8	2	1	3	0	40	8	0	50	8	1	01	5	10	2	3	3	2	2	2	1	2	2	6	5
407	1	2	2005-07-01	156	63	2	1	1	-3	-3	8	0	40	8	0	50	6	0	3	3	3	2	2	1	1	3	3	5	6
408	1	2	2005-11-01	164	53	2	1	1	-3	-3	1	-3	-3	8	0	30	4	0	2	3	2	2	2	2	2	4	4	4	4
409	1	1	2004-05-01	173	58	2	1	2	2	0	3	1	0	3	0	40	8	0	4	3	3	1	1	4	3	4	4	4	4
410	1	2	2023-01-01	158	49	1	3	1	-3	-3	1	-3	-3	4	0	40	8	00	4	3	3	2	2	3	2	3	3	4	6
411	1	1	2003-10-01	174	119	2	2	1	-3	-3	2	1	0	8	1	0	8	0	2	3	3	2	2	2	2	3	3	5	6
412	1	1	2003-03-01	174	61	2	2	1	-3	-3	2	1	0	8	2	0	6	0	2	3	2	2	2	1	1	2	2	5	6
413	1	2	2005-07-01	164	44	1	1	2	0	30	3	0	20	4	1	0	5	00	4	3	3	2	2	2	2	3	3	5	6
414	1	2	2003-03-01	163	60	1	3	4	0	20	4	0	10	6	0	30	7	0	3	3	3	2	2	4	2	2	3	5	6
415	1	2	2002-07-01	160	55	1	3	4	1	00	8	2	00	7	3	00	5	00	4	3	3	2	2	4	2	3	4	3	6
416	1	2	2001-04-01	150	48	2	3	1	-3	-3	1	-3	-3	6	3	00	7	00	1	3	3	2	2	2	2	2	2	5	6
417	1	2	2003-05-01	160	40	2	2	1	-3	-3	2	1	0	8	5	38	7	05	1	3	2	2	2	1	1	1	1	6	6
418	1	2	2003-10-01	153	50	2	2	1	-3	-3	3	0	30	3	0	20	7	30	2	3	2	1	1	3	2	1	3	4	4
419	1	2	2003-12-01	167	62	1	2	1	-3	-3	8	2	30	8	3	00	5	00	3	3	3	2	2	2	2	4	5	2	5
420	1	2	2002-12-01	171	52	2	3	4	1	10	4	1	10	2	1	10	12	10	3	3	3	1	1	3	2	2	2	4	5
421	1	2	2004-03-01	165.5	60	2	2	6	0	30	8	1	0	8	5	0	2	0	2	3	2	1	2	1	1	3	2	5	6
422	1	1	2003-01-01	173	70	2	3	1	-3	-3	1	-3	-3	8	5	0	8	0	2	3	3	2	2	2	2	2	2	3	6
423	1	2	2004-08-01	16.5	60	2	2	3	2	0	3	3	0	8	3	0	5	0	3	3	3	2	2	4	3	3	4	4	3
424	1	1	2004-04-01	180	117	2	2	2	0	30	2	5	30	8	7	0	4	0	2	3	3	2	2	2	2	2	1	4	6
425	1	1	2004-01-01	180	75	1	2	4	3	0	1	-3	-3	8	1	0	4	0	1	3	3	2	2	1	1	2	2	5	5
426	1	2	2003-05-01	155	43	2	1	1	-3	-3	1	-3	-3	3	5	0	23	0	4	3	3	1	1	1	1	5	5	3	6
427	1	2	2003-11-01	168	44	1	2	1	-3	-3	1	-3	-3	8	1	00	1	00	2	2	3	1	2	1	1	3	4	4	6
428	1	1	2003-11-01	170	55	2	2	5	5	30	2	0	30	4	6	0	5	0	1	1	1	1	1	1	1	1	1	1	1
429	1	2	2004-01-01	166	52	1	2	1	-3	-3	2	1	0	5	0	20	6	0	3	3	3	2	2	1	1	3	2	5	6
430	1	2	2002-09-01	171	59	2	3	1	-3	-3	4	2	0	5	1	0	5	0	3	3	1	2	2	3	2	4	4	4	5
431	1	1	2004-02-01	175	65	1	2	2	2	0	1	-3	-3	8	3	0	5	0	3	3	3	2	2	3	1	5	3	2	5
432	1	1	2002-10-01	170	53	1	2	1	-3	-3	2	1	0	6	0	30	4	0	3	3	3	2	2	1	1	2	2	5	6
433	1	2	2004-03-01	160	43	2	2	1	-3	-3	3	2	0	7	1	0	4	0	3	3	2	1	1	2	2	3	4	4	5
434	1	2	2004-07-01	156	50	1	2	2	1	2	8	1	1	8	1	2	7	2	2	3	3	2	2	2	2	4	5	4	5
435	1	2	2003-08-01	155	44	2	3	1	-3	-3	1	-3	-3	6	1	0	5	0	3	3	2	2	2	3	2	3	3	5	6
436	1	1	2000-09-01	175	70	1	4	3	1	10	3	0	40	4	0	50	8	20	3	3	3	2	2	1	1	2	3	4	4
437	1	1	2004-04-01	182	70	2	2	2	0	0	2	0	30	8	2	0	12	0	1	3	3	2	2	3	1	2	2	4	4
438	1	2	2003-12-01	159	47	1	2	1	-3	-3	1	-3	-3	8	1	10	10	10	4	3	3	1	2	2	2	5	4	4	4
439	1	1	2003-09-01	170	65	2	2	1	-3	-3	8	1	0	8	0	30	5	0	3	3	3	2	2	3	2	4	5	4	5
440	1	2	2004-08-01	161	59	2	2	2	1	19	8	00	40	8	3	00	9	00	3	3	3	2	2	1	1	4	3	4	5
441	1	2	1999-11-01	160	57	2	2	4	1	4	1	-3	-3	3	1	5	2	6	3	3	3	2	2	1	1	3	3	6	6
